# Supplementary material for: Effect of Fortified Inoculation with Indigenous Lactobacillus brevis on Solid-State Fermentation of Light-Flavor Baijiu
Source: Foods. 2023 Nov 21;12(23):4198. doi: 10.3390/foods12234198 (PMC10706162; doi:10.3390/foods12234198)
Supplement: Supplementary file 1 [file foods-12-04198-s001.zip]

Archive with 1 entries (1 files):
- foods-2594543-supplementary.pdf
